# Supplementary material for: The Red Fox Y-Chromosome in Comparative Context
Source: Genes (Basel). 2019 May 28;10(6):409. doi: 10.3390/genes10060409 (PMC6627929; doi:10.3390/genes10060409)
Supplement: Supplementary file 1 [file genes-10-00409-s001.zip]

Archive with 6 entries (6 files):
- FigureS1. MashMap Output.png
- FigureS2. Coverage of ZFY.jpg
- Table S1. MSY Gene Paralog Locations.xlsx
- Table S2. Wolf-Cat Gene Comparison.xlsx
- Table S3. Red Fox Y-Scaffolds.xlsx
- Table S4. ABySS Assembly Statistics.xlsx
