# Supplementary material for: The Red Fox Y-Chromosome in Comparative Context
Source: Genes (Basel). 2019 May 28;10(6):409. doi: 10.3390/genes10060409 (PMC6627929; doi:10.3390/genes10060409)
Supplement: Supplementary file 1 [file genes-10-00409-s001.zip › Table S1. MSY Gene Paralog Locations.xlsx]

## Sheet: Sheet1
Gene	Evolutionary Origin	Species Used for Probe	Putative Y-Copy Identified	Alt Scaffold Location	Fox Chromosome	Blast Low	Blast High	Overlapping Predicted Gene	Predicted Low	Predicted High	Notes
AMELY	X-degenerate	Cat	Yes	scaffold111	X	5237436	5241992	Vulp_V001944	5237436	5242049
AP1S2	X-degenerate	Dog (X-Chromosome)	Yes	scaffold25	X	19454334	19464091	Vulp_V010708	19454334	19481405
AP1S2	X-degenerate	Dog (X-Chromosome)	Yes	scaffold165	6	1146193	1148284	Vulp_V005387	1143172	1149587
BCORY1	X-degenerate (Duplicated)	Dog	Yes	scaffold91	X	3038783	3050197	Vulp_V020734	3038765	3062700
BCORY2	X-degenerate (Duplicated)	Dog	Yes	scaffold91	X	3038783	3050197	Vulp_V020734	3038765	3062700
CUL4BY	X-degenerate	Dog	Yes	scaffold36	13	3838005	3840268	None
	X-degenerate	Dog	Yes	scaffold74	X	735944	754132	Vulp_V018470	730528	771696
				scaffold143	X	375964	403129	Vulp_V004029	372431	416253
CYorf15	X-degenerate	Dog	Yes	scaffold25	X	18580554	18605467	Vulp_V009968	18580545	18631799
DDX3Y	X-degenerate	Dog	Yes	scaffold91	X	4172970	4178687	None
EIF1AY	X-degenerate	Dog	Yes	scaffold25	X	15546558	15550835	None
EIF2S3Y	X-degenerate	Cat	Yes	scaffold25	X	11938835	11956463	Vulp_V009926	11944686	11956441
FLJ36031Y	Autosome-derived	Cat	No	scaffold191	18	2422403	2422606	Vulp_V007493	2421874	2422612
HSFY	X-degenerate	Dog	Yes	Low % identity hits to several scaffolds containing X-chromosome sequence (scaffolds 215, 328, 381, 383)
KDM5D	X-degenerate	Dog	Yes	scaffold291	X	650408	666350	Vulp_V011271	637016	666813
				scaffold19	27	23874911	23906259	Vulp_V007355	23856764	23941121
				scaffold145	7	4387632	4410526	Vulp_V004135	4382058	4456221
OFD1	X-transposed	Dog	Yes	scaffold233	X	193101	209948	Vulp_V009315	162907	218985
RBMYL	X-degenerate	Dog	Yes	scaffold259	X	416503	419155	Vulp_V010193	416503	420091	Additional possible short hits to autosomes
RPS4Y	X-degenerate	Cat	Yes	No match	-
SRY	X-degenerate	Dog	Yes	scaffold48	6	7355373	7355588	Vulp_V014846	7325327	7355618
SRY	X-degenerate	Dog	Yes	scaffold76	X	2698677	2698889	Vulp_V018597	2697932	2699292
TETY1	Autosome-derived	Cat	No	No match
TETY2	X-derived	Dog	Yes	scaffold111	X	4093301	4093537	None
TSPY	X-degenerate	Dog	No	No match							max identity 66.7% on scaffold72
UBE1Y	X-degenerate	Dog	Yes	scaffold172	X	642471	656497	Vulp_V005543	634704	656704
USP9Y	X-degenerate	Dog	Yes	scaffold91	X	3973517	4076802	Vulp_V020741	3973517	4079991
UTY	X-degenerate	Dog	Yes	scaffold91	X; partial hit to 12	7254702	7378260	Vulp_V020757	7189237	7396972
ZFY	X-degenerate	Dog	Yes	scaffold25	X	11830834	11858465	Vulp_V009925	11830840	11861419
Table S1. Locations of X-chromosomal and autosomal paralogs of MSY genes. BLAST results were analyzed to identify the most likely locations of MSY gene paralogs (Table 1) when autosomal or X-chromosomal copies were expected.
