# Supplementary material for: The Red Fox Y-Chromosome in Comparative Context
Source: Genes (Basel). 2019 May 28;10(6):409. doi: 10.3390/genes10060409 (PMC6627929; doi:10.3390/genes10060409)
Supplement: Supplementary file 1 [file genes-10-00409-s001.zip › Table S2. Wolf-Cat Gene Comparison.xlsx]

## Sheet: Sheet1
Gene	Scaffold	Y-Linked?	Start	End	Note						Table S2. BLAST results of three cat MSY genes against the wolf reference genome. Genes previously not reported in carnivores outside of felids [6] were not included in the analysis of the wolf MSY genes [14], but the present analysis revealed that two of these three genes are likely to be present on the red fox Y-chromosome. The sequences of these three cat genes were compared to the wolf refere…
AMELY	scaffold_452	No	1002567	1006914
AMELY	scaffold_2571	Yes	95718	95759	Only the first exon maps to this scaffold
FLJ36031Y	No hit
RPS4Y	No hit
BLAST command: blastall -p blastn -e 0.01 -d L.Dalen_14_wolf.scf.fasta -i $gene.fa -m8
