# Supplementary material for: The Red Fox Y-Chromosome in Comparative Context
Source: Genes (Basel). 2019 May 28;10(6):409. doi: 10.3390/genes10060409 (PMC6627929; doi:10.3390/genes10060409)
Supplement: Supplementary file 1 [file genes-10-00409-s001.zip › Table S3. Red Fox Y-Scaffolds.xlsx]

## Sheet: Sheet1
Scaffold	Length					Table S3. Scaffolds identified as containing Y-chromosome sequence. The scaffolds from the red fox draft genome assembly [21] are that were selected as likely to be Y-specific are indicated, along with their lengths.
scaffold292	656303
scaffold310	499538
scaffold360	146484
scaffold367	137381
scaffold368	134227
scaffold372	127736
scaffold431	76743
scaffold444	65878
scaffold504	46975
scaffold549	40145
scaffold554	39067
scaffold571	36646
scaffold573	36606
scaffold607	32135
scaffold612	31834
scaffold622	30871
scaffold653	28493
scaffold658	28162
scaffold685	26732
scaffold690	26598
scaffold703	25981
scaffold714	25405
scaffold716	25230
scaffold725	24677
scaffold732	24214
scaffold758	22852
scaffold789	21542
scaffold792	21482
scaffold793	21472
scaffold828	19919
scaffold833	19843
scaffold873	17991
scaffold898	17102
scaffold908	16939
scaffold909	16868
scaffold921	16535
scaffold931	16332
scaffold948	15902
scaffold958	15762
scaffold963	15657
scaffold966	15569
scaffold1019	14340
scaffold1023	14277
scaffold1026	14236
scaffold1029	14219
scaffold1038	14092
scaffold1040	14053
scaffold1043	14023
scaffold1046	13983
scaffold1076	13360
scaffold1157	12391
scaffold1181	12240
scaffold1217	12046
scaffold1218	12043
scaffold1220	12031
scaffold1224	12006
scaffold1313	11272
scaffold1455	10415
scaffold1476	10209
scaffold1501	10086
scaffold1508	10062
scaffold1562	9397
scaffold1582	9249
scaffold1589	9205
scaffold1613	9104
scaffold1640	8959
scaffold1717	8379
scaffold1778	8090
scaffold1789	8032
scaffold1816	7896
scaffold1826	7839
scaffold1921	7373
scaffold1987	7200
scaffold2009	7139
scaffold2011	7138
scaffold2031	7068
scaffold2057	7028
scaffold2066	7014
scaffold2075	7001
scaffold2125	6860
scaffold2358	6304
scaffold2407	6204
scaffold2436	6146
scaffold2441	6134
scaffold2450	6120
scaffold2868	5511
scaffold2948	5346
scaffold2984	5286
scaffold2985	5286
scaffold2986	5283
scaffold2987	5283
scaffold3011	5243
scaffold3028	5213
scaffold3031	5209
scaffold3054	5163
scaffold3069	5140
scaffold3070	5138
scaffold3074	5134
scaffold3081	5128
scaffold3083	5128
scaffold3089	5118
scaffold3130	5073
scaffold3174	4884
scaffold3375	4289
scaffold3447	4170
scaffold3468	4138
scaffold3475	4131
scaffold3497	4111
scaffold3516	4089
scaffold3523	4086
scaffold3524	4086
scaffold3529	4084
scaffold3531	4083
scaffold3557	4062
scaffold3569	4051
scaffold3580	4038
scaffold3582	4036
scaffold3596	4022
scaffold3610	4005
scaffold3616	4002
scaffold4311	3037
scaffold5097	2639
scaffold5170	2612
scaffold5191	2601
scaffold5744	2449
scaffold6034	2368
scaffold6137	2338
scaffold6155	2333
scaffold6294	2295
scaffold6362	2281
scaffold6496	2242
scaffold6515	2239
scaffold6654	2204
scaffold6667	2200
scaffold6675	2198
scaffold6695	2193
scaffold6702	2191
scaffold6727	2183
scaffold6758	2176
scaffold6759	2176
scaffold6869	2156
scaffold6922	2146
scaffold6928	2144
scaffold6967	2137
scaffold6995	2132
scaffold7027	2127
scaffold7036	2126
scaffold7047	2124
scaffold7085	2117
scaffold7092	2114
scaffold7142	2107
scaffold7145	2106
scaffold7151	2103
scaffold7158	2102
scaffold7174	2098
scaffold7193	2093
scaffold7195	2093
scaffold7202	2091
scaffold7218	2089
scaffold7225	2089
scaffold7242	2086
scaffold7250	2085
scaffold7267	2081
scaffold7280	2078
scaffold7283	2077
scaffold7310	2070
scaffold7319	2068
scaffold7328	2065
scaffold7334	2061
scaffold7368	2050
scaffold12197	1033
