# Supplementary material for: The Red Fox Y-Chromosome in Comparative Context
Source: Genes (Basel). 2019 May 28;10(6):409. doi: 10.3390/genes10060409 (PMC6627929; doi:10.3390/genes10060409)
Supplement: Supplementary file 1 [file genes-10-00409-s001.zip › Table S4. ABySS Assembly Statistics.xlsx]

## Sheet: Sheet1
Supplementary Table 3: ABySS assembly statistics at a range of values for the k parameter.													Table S4. Scaffolds constructed with ABySS from reads mapping to putative Y-scaffolds in the red fox assembly. Assemblies were constructed at various values of the parameter k.
k	n	n:500	L50	min	N75	N50	N25	E-size	max	sum
44	21348	425	25	500	5234	16908	35536	22358	76551	1517675
45	20901	405	23	500	6268	22037	31343	22600	59400	1539683
46	20251	403	23	500	8081	20436	35965	24190	83591	1554545
47	19672	386	21	500	8830	22742	41129	26365	83859	1564699
48	19327	379	19	500	9276	22776	51911	31398	114139	1576710
49	18825	354	18	500	10658	26978	55192	31460	84057	1591320
50	18554	349	18	500	10844	27876	48449	31197	84130	1602545
51	18111	378	15	500	9651	30448	55121	42229	158030	1611787
52	18260	363	11	500	9684	37885	80102	49712	159878	1621095
53	17870	364	11	501	9937	40073	80137	50349	159818	1629171
54	17483	315	12	506	13207	36463	68647	48148	146991	1636696
55	17273	359	14	500	10095	28830	67468	43503	142096	1642533
56	16788	310	13	502	14702	39546	67370	45293	146757	1661776
57	16520	309	10	500	15157	43081	95572	66561	187189	1668712
58	16172	299	12	500	15271	36312	90104	51073	149630	1675388
59	15923	290	11	500	15967	43501	91246	54472	156807	1683920
60	15617	282	8	500	16484	47529	161374	75758	173009	1690480
61	15479	289	9	500	14328	47148	139751	67020	173053	1690321
62	15142	276	11	500	14515	38514	83874	54973	169580	1701007
63	14834	274	11	500	15219	51731	86439	57682	157094	1702978
64	14681	285	10	500	14361	47218	90913	65645	173622	1713731
65	14373	265	9	500	15734	52687	88469	67353	173480	1714411
66	14187	263	6	500	16967	56394	175879	98431	256581	1728974
67	13834	264	7	500	19413	56398	165289	82326	178645	1729403
68	13562	254	8	500	20123	56404	141894	75007	165333	1735707
69	13419	256	8	501	16388	54900	157305	83245	212521	1738720
70	13152	262	9	502	22697	55181	98883	68005	164612	1744587
71	13291	248	8	502	16430	55199	157099	80085	212720	1742675
72	13135	247	10	501	22844	52128	92680	61570	162596	1740376
73	12768	251	11	501	16351	50531	92619	57193	162554	1738912
74	12575	250	11	501	15694	50540	92245	56892	162130	1739298
75	12331	246	11	502	14565	43973	117437	64315	175226	1738064
76	12296	241	10	502	15164	52013	96487	61572	162549	1729483
77	11962	247	9	500	15165	52086	117277	71741	190700	1732207
78	11738	259	10	503	15187	51841	96108	60782	160437	1730801
79	11561	272	12	503	15695	45313	83807	55295	161938	1732081
80	11359	276	12	501	14505	40198	84920	53197	148370	1731206
81	11087	280	13	503	15192	38801	63098	57264	188215	1729720
82	10944	293	14	503	15224	36503	58565	55649	187196	1731561
83	10724	303	13	503	16331	37978	61548	56754	184369	1726980
84	10469	312	13	503	15226	35054	61539	55157	181518	1725564
85	10421	323	14	503	13502	30586	57717	53710	182589	1715234
86	10193	339	15	503	10327	35042	56812	43331	160328	1706126
87	9914	344	17	503	11506	28644	51548	33689	79242	1694607
88	10016	365	18	500	8388	26526	49142	33044	96126	1684472
89	9803	378	20	500	9514	27027	48463	29989	77517	1669530
90	9760	408	21	500	7417	22279	46179	26933	75073	1646563
91	9503	453	24	500	5007	20940	35944	23399	75165	1622030
92	9328	524	27	500	2760	14867	34386	21119	68770	1592469
93	9314	601	39	500	2302	9759	21877	15537	64547	1562618
94	9231	696	53	500	1525	6681	15867	11712	60397	1524368
95	9050	762	66	500	945	5221	11678	9396	54302	1468160
96	9293	819	77	500	878	3900	9627	8463	54322	1408071

## Sheet: Column Names
Column	Description
n	Total number of sequences
These descriptions are copied directly from the ABySS Documentation: https://github.com/bcgsc/abyss/wiki/ABySS-File-Formats
n:500	Number of sequences at least 500 bp
L50	Number of sequences at least the N50 size
LG50	Number of sequences at least the NG50 size
NG50	Half the genome is in sequences of the NG50 size or larger
min	The size of the smallest sequence
N80	At least 80% of the assembly is in sequences of the N80 size or larger
N50	At least half the assembly is in sequences of the N50 size or larger
N20	At least 20% of the assembly is in sequences of the N20 size or larger
E-size	The sum of the square of the sequence sizes divided by the assembly size
max	The size of the largest sequence
sum	The sum of the sequence sizes
name	The file name of the assembly
The only exception is there are a few differing column names:
N25	At least 25% of the assembly is in sequences of this size or larger
N75	At least 75% of the assembly is in sequences of this size or larger
